# Supplementary material for: Structural dynamics of RbmA governs plasticity of Vibrio cholerae biofilms
Source: eLife. 2017 Aug 1;6:e26163. doi: 10.7554/eLife.26163 (PMC5605196; doi:10.7554/eLife.26163)
Supplement: Supplementary file 1. [file elife-26163-supp1.xlsx]

## Sheet: Sheet1
Primer	Sequences (5' to 3')	Purpose
RbmA_D97A_F	GTTGGAGTTGCCACAGCGCAG	To generate pGP-rbmA-D97A
RbmA_D97A_R	CTGCGCTGTGGCAACTCCAAC	To generate pGP-rbmA-D97A
RbmA_D97K_F	GTTGGAGTTAAAACAGCGCAG	To generate pGP-rbmA-D97K
RbmA_D97K_R	CTGCGCTGTTTTAACTCCAAC	To generate pGP-rbmA-D97K
hapA_delA_SacI	cgagctcagattgagcagctcgtggtt	To generate pGP-ΔhapA
hapA_del_B1	AGCGTAACGTTAACCAATTCAGAGGACGTTG	To generate pGP-ΔhapA
hapA_del_C1	GAATTGGTTAACGTTACGCTTGGACTAActtcc	To generate pGP-ΔhapA
hapA_delD_XbaI	gctctagagcctcaatttcatcatttttagc	To generate pGP-ΔhapA
prtV_del_A_BspHI	GATCTCATGAGATGCTATGCCAAGCAATGA	To generate pGP-ΔprtV
prtV_del_B	TGGTGACTGCGGCGGCAGCTAATAGCGTTT	To generate pGP-ΔprtV
prtV_del_C	AGCTGCCGCCGCAGTCACCACCATCACCATC	To generate pGP-ΔprtV
prtV_del_D_XbaI	CTAGTCTAGAGAGCAGTATGGGCAAAGTGA	To generate pGP-ΔprtV
VC0157_del_AB_F	gatccacgaagcttccATAGATATAGTTTAATTGCGGC	To generate pGP-ΔivaP
VC0157_del_AB_R	gtcatgttaCATGATAAGTTTCCTTAAAAAGTG	To generate pGP-ΔivaP
VC0157_del_CD_F	cttatcatgTAACATGACGCATTAAACAATAAAAG	To generate pGP-ΔivaP
VC0157_del_CD_R	gagggtaccagagctACCAAAACGTAATAGGTGAG	To generate pGP-ΔivaP
pMMB_noSPrbmA_GA_F	caatttcacacaggaaacagaattcATGGAAGTGGATTGTGAGTTAC	To generate prbmA
pMMB-noSPrbmA-1000aa-GA_R	acgactgttgTTTTTTTACCACTGTCATTGACTG	To generate prbmA
T1SS_noSPtbmA_1000aa_GA_F	ggtaaaaaaaCAACAGTCGTTTAATCAAGCC	To generate prbmA
T1SS_noSPrbmA_GA_R	tgcatgcctgcaggtcgactctagaTTACACCATCAATCCTTTTTTGTG	To generate prbmA
pMMB_noSPrbmA_GA_F	caatttcacacaggaaacagaattcATGGAAGTGGATTGTGAGTTAC	To generate pFnIII-1
pMMB-FnIII-1_1000aa_GA_R	acgactgttgATCGACTCCTTTCACAAATTC	To generate pFnIII-1
T1SS_FnIII-1_1000aa_GA_F	aggagtcgatCAACAGTCGTTTAATCAAGCC	To generate pFnIII-1
T1SS_noSPrbmA_GA_R	tgcatgcctgcaggtcgactctagaTTACACCATCAATCCTTTTTTGTG	To generate pFnIII-1
pMMB-FnIII-2_GA_F	caatttcacacaggaaacagaattcATGGAACTCAATGGTTTGAC	To generate pFnIII-2
pMMB-noSPrbmA-1000aa-GA_R	acgactgttgTTTTTTTACCACTGTCATTGACTG	To generate pFnIII-2
T1SS_noSPtbmA_1000aa_GA_F	ggtaaaaaaaCAACAGTCGTTTAATCAAGCC	To generate pFnIII-2
T1SS_noSPrbmA_GA_R	tgcatgcctgcaggtcgactctagaTTACACCATCAATCCTTTTTTGTG	To generate pFnIII-2
pMMB_K75_GA_F	caatttcacacaggaaacagaattcATGAAATACTGGCTATCGATTAAAG	To generate prbmA*
pMMB-noSPrbmA-1000aa-GA_R	acgactgttgTTTTTTTACCACTGTCATTGACTG	To generate prbmA*
T1SS_noSPtbmA_1000aa_GA_F	ggtaaaaaaaCAACAGTCGTTTAATCAAGCC	To generate prbmA*
T1SS_noSPrbmA_GA_R	tgcatgcctgcaggtcgactctagaTTACACCATCAATCCTTTTTTGTG	To generate prbmA*
RbmA-NoSP-pGEX-BglII F	GGAAGATCTGAAGTGGATTGTGAGTTACAGCCAG	To generate pGEX-rbmA
rbmA_pGEX_EcoRI_R	CCGGAATTCTTATTTTTTTACCACTGTCATTGACTGTT	To generate pGEX-rbmA
pHisGST-noSPrbmA_GA_F	tgtattttcagggcgccatggatccGGAAGTGGATTGTGAGTTAC	To generate full-length pHisGST-noSP-rbmA, pHisGST-noSP-rbmA-D97A, pHisGST-noSP-rbmA-D97K, and pHisGST-noSP-rbmA-R234A
pHisGST-noSPrbmA_GA_R	tagattcgaaagcggccgcactagtTTATTTTTTTACCACTGTCATTGAC	To generate full-length pHisGST-noSP-rbmA, pHisGST-noSP-rbmA-D97A, pHisGST-noSP-rbmA-D97K, and pHisGST-noSP-rbmA-R234A
pHisGST_noSPrbmA*_GA_F	tgtattttcagggcgccatggatccgAAATACTGGCTATCGATTAAAGG	To generate pHisGST-noSP-rbmA*
pHisGST_noSPrbmA*_GA_R	tagattcgaaagcggccgcactagtTTATTTTTTTACCACTGTCATTGAC	To generate pHisGST-noSP-rbmA*
RbmA-FnIII-BamHI-1F	CGCGGATCCGGAAGTGGATTGTGAGTTACAGCC	To generate pHisGST-FnIII-1
RbmA-FnIII-SpeI-1R	GGACTAGTTTAATCGACTCCTTTCACAAATTCTTG	To generate pHisGST-FnIII-1
RbmA-FnIII-BamHI-2F	CGCGGATCCGGAACTCAATGGTTTGACTATTGATATC	To generate pHisGST-FnIII-2 and pHisGST-FnIII-2-R234A
RbmA-FnIII-SpeI-2R	GGACTAGTTTATTTTTTTACCACTGTCATTGACTG	To generate pHisGST-FnIII-2 and pHisGST-FnIII-2-R234A
